# Supplementary material for: A Curriculum to Teach Resilience Skills to Medical Students During Clinical Training
Source: MedEdPORTAL. 2020 Sep 30;16:10975. doi: 10.15766/mep_2374-8265.10975 (PMC7526502; doi:10.15766/mep_2374-8265.10975)
Supplement: Supplementary file 1 — Connor-Davidson Resilience Scale Access.docxCurriculum Presurvey.docxExercise - Goals and Expectations.docxLesson Plan - Difficult Team.docxPocket Card - Difficult Team Interactions.docxLesson Plan - Disappointments and Setbacks.docxExercise - Compassionate Listening.docxLesson Plan - Finding Meaning.docxExercise - Energy Balance.docxExercise - Gratitude Letter.docxCurriculum Postsurvey.docxSocial Media - Positive Psych Reflection Instructions.docx [file mep_2374-8265.10975-s001.zip]

Archive with 13 entries (13 files):
- L. Social Media - Positive Psych Reflection Instructions.docx
- _Educational_Summary_Report_10975.pdf
- A. Connor-Davidson Resilience Scale Access.docx
- B. Curriculum Presurvey.docx
- C. Exercise - Goals and Expectations.docx
- D. Lesson Plan - Difficult Team.docx
- E. Pocket Card - Difficult Team Interactions.docx
- F. Lesson Plan - Disappointments and Setbacks.docx
- G. Exercise - Compassionate Listening.docx
- H. Lesson Plan - Finding Meaning.docx
- I. Exercise - Energy Balance.docx
- J. Exercise - Gratitude Letter.docx
- K. Curriculum Postsurvey.docx
